# Supplementary material for: Ultrastructural and Descriptive Study on the Adult Body Surface of Heortia vitessoides (Lepidoptera: Crambidae)
Source: Insects. 2023 Aug 3;14(8):687. doi: 10.3390/insects14080687 (PMC10455263; doi:10.3390/insects14080687)
Supplement: Supplementary file 1 [file insects-14-00687-s001.zip]

Archive with 1 entries (1 files):
- insects-2502636-supplementary.pdf
